# Supplementary material for: ProTides of BVdU as potential anticancer agents upon efficient intracellular delivery of their activated metabolites
Source: Bioorg Med Chem Lett. 2016 Dec 1;26(23):5618–23. doi: 10.1016/j.bmcl.2016.10.077 (PMC5131913; doi:10.1016/j.bmcl.2016.10.077)
Supplement: MOL files — ZIP file containing the MOL files of the most important compounds in this article. [file mol.zip]

Archive with 5 entries (5 files):
- Figure1.mol
- Scheme1.mol
- scheme3.mol
- Scheme2.cdx
- Scheme2.mol
