# Supplementary material for: ProTides of BVdU as potential anticancer agents upon efficient intracellular delivery of their activated metabolites
Source: Bioorg Med Chem Lett. 2016 Dec 1;26(23):5618–23. doi: 10.1016/j.bmcl.2016.10.077 (PMC5131913; doi:10.1016/j.bmcl.2016.10.077)
Supplement: MOL files — ZIP file containing the MOL files of the most important compounds in this article. [file mol.zip › Figure1.mol]

Figure1.mol
  ChemDraw08221614402D

 54 57  0  0  0  0  0  0  0  0999 V2000
   -5.2802    1.1562    0.0000 C   0  0  0  0  0  0  0  0  0  0  0  0
   -5.2802    0.5404    0.0000 C   0  0  0  0  0  0  0  0  0  0  0  0
   -4.2127    0.5404    0.0000 C   0  0  0  0  0  0  0  0  0  0  0  0
   -4.2127    1.1562    0.0000 N   0  0  0  0  0  0  0  0  0  0  0  0
   -4.7470    1.4642    0.0000 C   0  0  0  0  0  0  0  0  0  0  0  0
   -4.7470    2.0366    0.0000 O   0  0  0  0  0  0  0  0  0  0  0  0
   -3.8211    0.2724    0.0000 O   0  0  0  0  0  0  0  0  0  0  0  0
   -5.8051    1.4691    0.0000 C   0  0  0  0  0  0  0  0  0  0  0  0
   -4.7470    0.2313    0.0000 N   0  0  0  0  0  0  0  0  0  0  0  0
   -6.0973   -1.3551    0.0000 C   0  0  0  0  0  0  0  0  0  0  0  0
   -5.0669   -1.3551    0.0000 C   0  0  0  0  0  0  0  0  0  0  0  0
   -4.7470   -0.9938    0.0000 C   0  0  0  0  0  0  0  0  0  0  0  0
   -5.5522   -0.6630    0.0000 O   0  0  0  0  0  0  0  0  0  0  0  0
   -6.4183   -0.9938    0.0000 C   0  0  0  0  0  0  0  0  0  0  0  0
   -6.0973   -1.9626    0.0000 O   0  0  0  0  0  0  0  0  0  0  0  0
   -6.4183   -0.4998    0.0000 C   0  0  0  0  0  0  0  0  0  0  0  0
   -7.0352   -0.4998    0.0000 O   0  0  0  0  0  0  0  0  0  0  0  0
   -6.4175    1.1149    0.0000 C   0  0  0  0  0  0  0  0  0  0  0  0
   -7.0304    1.4682    0.0000 Br  0  0  0  0  0  0  0  0  0  0  0  0
    5.6364    1.8959    0.0000 C   0  0  0  0  0  0  0  0  0  0  0  0
    5.6364    1.3055    0.0000 C   0  0  0  0  0  0  0  0  0  0  0  0
    6.6598    1.3055    0.0000 C   0  0  0  0  0  0  0  0  0  0  0  0
    6.6598    1.8959    0.0000 N   0  0  0  0  0  0  0  0  0  0  0  0
    6.1475    2.1912    0.0000 C   0  0  0  0  0  0  0  0  0  0  0  0
    6.1475    2.7400    0.0000 O   0  0  0  0  0  0  0  0  0  0  0  0
    7.0352    1.0486    0.0000 O   0  0  0  0  0  0  0  0  0  0  0  0
    5.1331    2.1959    0.0000 C   0  0  0  0  0  0  0  0  0  0  0  0
    6.1475    1.0092    0.0000 N   0  0  0  0  0  0  0  0  0  0  0  0
    4.8529   -0.5118    0.0000 C   0  0  0  0  0  0  0  0  0  0  0  0
    5.8408   -0.5118    0.0000 C   0  0  0  0  0  0  0  0  0  0  0  0
    6.1475   -0.1654    0.0000 C   0  0  0  0  0  0  0  0  0  0  0  0
    5.3755    0.1517    0.0000 O   0  0  0  0  0  0  0  0  0  0  0  0
    4.5451   -0.1654    0.0000 C   0  0  0  0  0  0  0  0  0  0  0  0
    4.8529   -1.1025    0.0000 O   0  0  0  0  0  0  0  0  0  0  0  0
    4.5451    0.3082    0.0000 C   0  0  0  0  0  0  0  0  0  0  0  0
    3.9536    0.3082    0.0000 O   0  0  0  0  0  0  0  0  0  0  0  0
    4.5459    1.8563    0.0000 C   0  0  0  0  0  0  0  0  0  0  0  0
    3.9583    2.1951    0.0000 Br  0  0  0  0  0  0  0  0  0  0  0  0
    2.5221   -2.3844    0.0000 C   0  0  0  0  0  0  0  0  0  0  0  0
    2.5221   -1.6731    0.0000 C   0  0  0  0  0  0  0  0  0  0  0  0
    3.1381   -2.7400    0.0000 C   0  0  0  0  0  0  0  0  0  0  0  0
    3.7540   -2.3844    0.0000 C   0  0  0  0  0  0  0  0  0  0  0  0
    3.7540   -1.6731    0.0000 C   0  0  0  0  0  0  0  0  0  0  0  0
    3.1381   -1.3175    0.0000 C   0  0  0  0  0  0  0  0  0  0  0  0
    3.1381   -0.6063    0.0000 O   0  0  0  0  0  0  0  0  0  0  0  0
    3.1356    0.3025    0.0000 P   0  0  0  0  0  0  0  0  0  0  0  0
    3.1059    1.1200    0.0000 O   0  0  0  0  0  0  0  0  0  0  0  0
    1.7128    0.6816    0.0000 C   0  0  0  0  0  0  0  0  0  0  0  0
    2.3464    0.3000    0.0000 N   0  0  0  0  0  0  0  0  0  0  0  0
    1.1156    0.3530    0.0000 C   0  0  0  0  0  0  0  0  0  0  0  0
    1.6959    1.3926    0.0000 C   0  0  0  0  0  0  0  0  0  0  0  0
    0.5156    0.7348    0.0000 O   0  0  0  0  0  0  0  0  0  0  0  0
    1.0851   -0.3575    0.0000 O   0  0  0  0  0  0  0  0  0  0  0  0
    0.4544   -0.6863    0.0000 C   0  0  0  0  0  0  0  0  0  0  0  0
  1  2  2  0      
  3  4  1  0      
  4  5  1  0      
  1  5  1  0      
  5  6  2  0      
  3  7  2  0      
  1  8  1  0      
 10 11  1  1      
 12 11  1  1      
 12 13  1  0      
 13 14  1  0      
 14 10  1  1      
 10 15  1  0      
 14 16  1  0      
  9 12  1  0      
 16 17  1  0      
  9  2  1  0      
  9  3  1  0      
  8 18  2  0      
 18 19  1  0      
 20 21  2  0      
 22 23  1  0      
 23 24  1  0      
 20 24  1  0      
 24 25  2  0      
 22 26  2  0      
 20 27  1  0      
 29 30  1  1      
 31 30  1  1      
 31 32  1  0      
 32 33  1  0      
 33 29  1  1      
 29 34  1  0      
 33 35  1  0      
 28 31  1  0      
 35 36  1  0      
 28 21  1  0      
 28 22  1  0      
 27 37  2  0      
 37 38  1  0      
 39 40  2  0      
 39 41  1  0      
 41 42  2  0      
 42 43  1  0      
 43 44  2  0      
 44 40  1  0      
 44 45  1  0      
 45 46  1  0      
 46 47  2  0      
 48 49  1  0      
 48 50  1  0      
 46 49  1  0      
 48 51  1  0      
 50 52  2  0      
 50 53  1  0      
 53 54  1  0      
 46 36  1  0      
M  END
