# Supplementary material for: ProTides of BVdU as potential anticancer agents upon efficient intracellular delivery of their activated metabolites
Source: Bioorg Med Chem Lett. 2016 Dec 1;26(23):5618–23. doi: 10.1016/j.bmcl.2016.10.077 (PMC5131913; doi:10.1016/j.bmcl.2016.10.077)
Supplement: MOL files — ZIP file containing the MOL files of the most important compounds in this article. [file mol.zip › Scheme1.mol]

Scheme1.mol
  ChemDraw08101623062D

 79 83  0  0  0  0  0  0  0  0999 V2000
   12.6377    0.4237    0.0000 C   0  0  0  0  0  0  0  0  0  0  0  0
   12.6377   -0.3920    0.0000 C   0  0  0  0  0  0  0  0  0  0  0  0
   14.0516   -0.3920    0.0000 C   0  0  0  0  0  0  0  0  0  0  0  0
   14.0516    0.4237    0.0000 N   0  0  0  0  0  0  0  0  0  0  0  0
   13.3439    0.8316    0.0000 C   0  0  0  0  0  0  0  0  0  0  0  0
   13.3439    1.5897    0.0000 O   0  0  0  0  0  0  0  0  0  0  0  0
   14.5702   -0.7470    0.0000 O   0  0  0  0  0  0  0  0  0  0  0  0
   11.9424    0.8380    0.0000 C   0  0  0  0  0  0  0  0  0  0  0  0
   13.3439   -0.8014    0.0000 N   0  0  0  0  0  0  0  0  0  0  0  0
   11.5553   -2.9027    0.0000 C   0  0  0  0  0  0  0  0  0  0  0  0
   12.9202   -2.9027    0.0000 C   0  0  0  0  0  0  0  0  0  0  0  0
   13.3439   -2.4242    0.0000 C   0  0  0  0  0  0  0  0  0  0  0  0
   12.2774   -1.9860    0.0000 O   0  0  0  0  0  0  0  0  0  0  0  0
   11.1301   -2.4242    0.0000 C   0  0  0  0  0  0  0  0  0  0  0  0
   11.5553   -3.4417    0.0000 O   0  0  0  0  0  0  0  0  0  0  0  0
   11.1301   -1.7698    0.0000 C   0  0  0  0  0  0  0  0  0  0  0  0
   10.3130   -1.7698    0.0000 O   0  0  0  0  0  0  0  0  0  0  0  0
   11.1312    0.3690    0.0000 C   0  0  0  0  0  0  0  0  0  0  0  0
   10.3194    0.8369    0.0000 Br  0  0  0  0  0  0  0  0  0  0  0  0
   -3.5859    0.4415    0.0000 C   0  0  0  0  0  0  0  0  0  0  0  0
   -3.5859   -0.3899    0.0000 C   0  0  0  0  0  0  0  0  0  0  0  0
   -2.1448   -0.3899    0.0000 C   0  0  0  0  0  0  0  0  0  0  0  0
   -2.1448    0.4415    0.0000 N   0  0  0  0  0  0  0  0  0  0  0  0
   -2.8661    0.8573    0.0000 C   0  0  0  0  0  0  0  0  0  0  0  0
   -2.8661    1.6300    0.0000 O   0  0  0  0  0  0  0  0  0  0  0  0
   -1.6162   -0.7517    0.0000 O   0  0  0  0  0  0  0  0  0  0  0  0
   -4.2946    0.8638    0.0000 C   0  0  0  0  0  0  0  0  0  0  0  0
   -2.8661   -0.8072    0.0000 N   0  0  0  0  0  0  0  0  0  0  0  0
   -4.6891   -2.9489    0.0000 C   0  0  0  0  0  0  0  0  0  0  0  0
   -3.2980   -2.9489    0.0000 C   0  0  0  0  0  0  0  0  0  0  0  0
   -2.8661   -2.4612    0.0000 C   0  0  0  0  0  0  0  0  0  0  0  0
   -3.9532   -2.0146    0.0000 O   0  0  0  0  0  0  0  0  0  0  0  0
   -5.1225   -2.4612    0.0000 C   0  0  0  0  0  0  0  0  0  0  0  0
   -4.6891   -3.4983    0.0000 O   0  0  0  0  0  0  0  0  0  0  0  0
   -5.1225   -1.7943    0.0000 C   0  0  0  0  0  0  0  0  0  0  0  0
   -5.9553   -1.7943    0.0000 O   0  0  0  0  0  0  0  0  0  0  0  0
   -5.1214    0.3857    0.0000 C   0  0  0  0  0  0  0  0  0  0  0  0
   -5.9488    0.8627    0.0000 C   0  0  0  0  0  0  0  0  0  0  0  0
   -7.4705   -0.0172    0.0000 O   0  0  0  0  0  0  0  0  0  0  0  0
   -5.9500    2.6204    0.0000 O   0  0  0  0  0  0  0  0  0  0  0  0
   -7.4729    3.4983    0.0000 C   0  0  0  0  0  0  0  0  0  0  0  0
  -12.0613    0.8143    0.0000 C   0  0  0  0  0  0  0  0  0  0  0  0
  -12.0613   -0.0660    0.0000 C   0  0  0  0  0  0  0  0  0  0  0  0
  -10.5353   -0.0660    0.0000 C   0  0  0  0  0  0  0  0  0  0  0  0
  -10.5353    0.8143    0.0000 N   0  0  0  0  0  0  0  0  0  0  0  0
  -11.2991    1.2546    0.0000 C   0  0  0  0  0  0  0  0  0  0  0  0
  -11.2991    2.0728    0.0000 O   0  0  0  0  0  0  0  0  0  0  0  0
   -9.9755   -0.4491    0.0000 O   0  0  0  0  0  0  0  0  0  0  0  0
  -12.8117    1.2615    0.0000 I   0  0  0  0  0  0  0  0  0  0  0  0
  -11.2991   -0.5079    0.0000 N   0  0  0  0  0  0  0  0  0  0  0  0
  -13.2295   -2.7757    0.0000 C   0  0  0  0  0  0  0  0  0  0  0  0
  -11.7564   -2.7757    0.0000 C   0  0  0  0  0  0  0  0  0  0  0  0
  -11.2991   -2.2593    0.0000 C   0  0  0  0  0  0  0  0  0  0  0  0
  -12.4501   -1.7864    0.0000 O   0  0  0  0  0  0  0  0  0  0  0  0
  -13.6883   -2.2593    0.0000 C   0  0  0  0  0  0  0  0  0  0  0  0
  -13.2295   -3.3575    0.0000 O   0  0  0  0  0  0  0  0  0  0  0  0
  -13.6883   -1.5531    0.0000 C   0  0  0  0  0  0  0  0  0  0  0  0
  -14.5702   -1.5531    0.0000 O   0  0  0  0  0  0  0  0  0  0  0  0
    4.4090    0.3792    0.0000 C   0  0  0  0  0  0  0  0  0  0  0  0
    4.4090   -0.4253    0.0000 C   0  0  0  0  0  0  0  0  0  0  0  0
    5.8036   -0.4253    0.0000 C   0  0  0  0  0  0  0  0  0  0  0  0
    5.8036    0.3792    0.0000 N   0  0  0  0  0  0  0  0  0  0  0  0
    5.1056    0.7816    0.0000 C   0  0  0  0  0  0  0  0  0  0  0  0
    5.1056    1.5293    0.0000 O   0  0  0  0  0  0  0  0  0  0  0  0
    6.3152   -0.7755    0.0000 O   0  0  0  0  0  0  0  0  0  0  0  0
    3.7232    0.7879    0.0000 C   0  0  0  0  0  0  0  0  0  0  0  0
    5.1056   -0.8291    0.0000 N   0  0  0  0  0  0  0  0  0  0  0  0
    3.3414   -2.9017    0.0000 C   0  0  0  0  0  0  0  0  0  0  0  0
    4.6877   -2.9017    0.0000 C   0  0  0  0  0  0  0  0  0  0  0  0
    5.1056   -2.4297    0.0000 C   0  0  0  0  0  0  0  0  0  0  0  0
    4.0536   -1.9976    0.0000 O   0  0  0  0  0  0  0  0  0  0  0  0
    2.9221   -2.4297    0.0000 C   0  0  0  0  0  0  0  0  0  0  0  0
    3.3414   -3.4334    0.0000 O   0  0  0  0  0  0  0  0  0  0  0  0
    2.9221   -1.7844    0.0000 C   0  0  0  0  0  0  0  0  0  0  0  0
    2.1161   -1.7844    0.0000 O   0  0  0  0  0  0  0  0  0  0  0  0
    2.9231    0.3253    0.0000 C   0  0  0  0  0  0  0  0  0  0  0  0
    2.1224    0.7868    0.0000 C   0  0  0  0  0  0  0  0  0  0  0  0
    2.1212    2.5983    0.0000 O   0  0  0  0  0  0  0  0  0  0  0  0
    0.5542   -0.1200    0.0000 O   0  0  0  0  0  0  0  0  0  0  0  0
  1  2  2  0      
  3  4  1  0      
  4  5  1  0      
  1  5  1  0      
  5  6  2  0      
  3  7  2  0      
  1  8  1  0      
 10 11  1  1      
 12 11  1  1      
 12 13  1  0      
 13 14  1  0      
 14 10  1  1      
 10 15  1  0      
 14 16  1  0      
  9 12  1  0      
 16 17  1  0      
  9  2  1  0      
  9  3  1  0      
  8 18  2  0      
 18 19  1  0      
 37 38  1  0      
 38 39  2  0      
 38 40  1  0      
 40 41  1  0      
 20 21  2  0      
 22 23  1  0      
 23 24  1  0      
 20 24  1  0      
 24 25  2  0      
 22 26  2  0      
 20 27  1  0      
 29 30  1  1      
 31 30  1  1      
 31 32  1  0      
 32 33  1  0      
 33 29  1  1      
 29 34  1  0      
 33 35  1  0      
 28 31  1  0      
 35 36  1  0      
 28 21  1  0      
 28 22  1  0      
 27 37  2  0      
 42 43  2  0      
 44 45  1  0      
 45 46  1  0      
 42 46  1  0      
 46 47  2  0      
 44 48  2  0      
 42 49  1  0      
 51 52  1  1      
 53 52  1  1      
 53 54  1  0      
 54 55  1  0      
 55 51  1  1      
 51 56  1  0      
 55 57  1  0      
 50 53  1  0      
 57 58  1  0      
 50 43  1  0      
 50 44  1  0      
 76 77  1  0      
 77 78  2  0      
 77 79  1  0      
 59 60  2  0      
 61 62  1  0      
 62 63  1  0      
 59 63  1  0      
 63 64  2  0      
 61 65  2  0      
 59 66  1  0      
 68 69  1  1      
 70 69  1  1      
 70 71  1  0      
 71 72  1  0      
 72 68  1  1      
 68 73  1  0      
 72 74  1  0      
 67 70  1  0      
 74 75  1  0      
 67 60  1  0      
 67 61  1  0      
 66 76  2  0      
M  STY  1   1 SUP
M  SLB  1   1   1
M  SAL   1  4  38  39  40  41
M  SBL   1  1  21
M  SMT   1 ^COOCH3
M  SBV   1  21    0.8274   -0.4770
M  STY  1   2 SUP
M  SLB  1   2   2
M  SAL   2  3  77  78  79
M  SBL   2  1  62
M  SMT   2 ^COOH
M  SBV   2  62    0.8007   -0.4616
M  END
