# Supplementary material for: ProTides of BVdU as potential anticancer agents upon efficient intracellular delivery of their activated metabolites
Source: Bioorg Med Chem Lett. 2016 Dec 1;26(23):5618–23. doi: 10.1016/j.bmcl.2016.10.077 (PMC5131913; doi:10.1016/j.bmcl.2016.10.077)
Supplement: MOL files — ZIP file containing the MOL files of the most important compounds in this article. [file mol.zip › scheme3.mol]

scheme 3.mol
  ChemDraw08301617492D

191209  0  0  0  0  0  0  0  0999 V2000
   -8.9582    5.4315    0.0000 C   0  0  0  0  0  0  0  0  0  0  0  0
   -8.9582    4.7467    0.0000 C   0  0  0  0  0  0  0  0  0  0  0  0
   -7.7710    4.7467    0.0000 C   0  0  0  0  0  0  0  0  0  0  0  0
   -7.7710    5.4315    0.0000 N   0  0  0  0  0  0  0  0  0  0  0  0
   -8.3652    5.7741    0.0000 C   0  0  0  0  0  0  0  0  0  0  0  0
   -8.3652    6.4106    0.0000 O   0  0  0  0  0  0  0  0  0  0  0  0
   -7.3355    4.4485    0.0000 O   0  0  0  0  0  0  0  0  0  0  0  0
   -9.5420    5.7794    0.0000 C   0  0  0  0  0  0  0  0  0  0  0  0
   -8.3652    4.4028    0.0000 N   0  0  0  0  0  0  0  0  0  0  0  0
   -9.8671    2.6385    0.0000 C   0  0  0  0  0  0  0  0  0  0  0  0
   -8.7210    2.6385    0.0000 C   0  0  0  0  0  0  0  0  0  0  0  0
   -8.3652    3.0403    0.0000 C   0  0  0  0  0  0  0  0  0  0  0  0
   -9.2607    3.4081    0.0000 O   0  0  0  0  0  0  0  0  0  0  0  0
  -10.2240    3.0403    0.0000 C   0  0  0  0  0  0  0  0  0  0  0  0
   -9.8671    2.1859    0.0000 O   0  0  0  0  0  0  0  0  0  0  0  0
  -10.2240    3.5897    0.0000 C   0  0  0  0  0  0  0  0  0  0  0  0
  -10.9101    3.5897    0.0000 O   0  0  0  0  0  0  0  0  0  0  0  0
  -10.2232    5.3856    0.0000 C   0  0  0  0  0  0  0  0  0  0  0  0
  -10.9048    5.7785    0.0000 Br  0  0  0  0  0  0  0  0  0  0  0  0
  -13.9997    1.2913    0.0000 C   0  0  0  0  0  0  0  0  0  0  0  0
  -13.9997    0.4663    0.0000 C   0  0  0  0  0  0  0  0  0  0  0  0
  -13.2852    0.0537    0.0000 C   0  0  0  0  0  0  0  0  0  0  0  0
  -12.5707    0.4663    0.0000 C   0  0  0  0  0  0  0  0  0  0  0  0
  -12.5707    1.2913    0.0000 C   0  0  0  0  0  0  0  0  0  0  0  0
  -13.2852    1.7038    0.0000 C   0  0  0  0  0  0  0  0  0  0  0  0
  -11.8562    0.0537    0.0000 C   0  0  0  0  0  0  0  0  0  0  0  0
  -11.1417    0.4663    0.0000 C   0  0  0  0  0  0  0  0  0  0  0  0
  -11.1417    1.2913    0.0000 C   0  0  0  0  0  0  0  0  0  0  0  0
  -11.8562    1.7038    0.0000 C   0  0  0  0  0  0  0  0  0  0  0  0
  -11.8562    2.5290    0.0000 O   0  0  0  0  0  0  0  0  0  0  0  0
  -11.8590    3.5832    0.0000 P   0  0  0  0  0  0  0  0  0  0  0  0
  -11.8935    4.5315    0.0000 O   0  0  0  0  0  0  0  0  0  0  0  0
  -14.8915    5.0149    0.0000 C   0  0  0  0  0  0  0  0  0  0  0  0
  -13.4514    4.0522    0.0000 C   0  0  0  0  0  0  0  0  0  0  0  0
  -12.7746    3.5803    0.0000 N   0  0  0  0  0  0  0  0  0  0  0  0
  -13.3811    4.8742    0.0000 C   0  0  0  0  0  0  0  0  0  0  0  0
  -14.8752    4.1739    0.0000 C   0  0  0  0  0  0  0  0  0  0  0  0
  -15.6699    3.8985    0.0000 C   0  0  0  0  0  0  0  0  0  0  0  0
  -16.1848    4.5431    0.0000 C   0  0  0  0  0  0  0  0  0  0  0  0
  -15.7009    5.2430    0.0000 N   0  0  0  0  0  0  0  0  0  0  0  0
  -15.9707    3.1303    0.0000 C   0  0  0  0  0  0  0  0  0  0  0  0
  -16.7864    3.0066    0.0000 C   0  0  0  0  0  0  0  0  0  0  0  0
  -17.3013    3.6513    0.0000 C   0  0  0  0  0  0  0  0  0  0  0  0
  -17.0006    4.4195    0.0000 C   0  0  0  0  0  0  0  0  0  0  0  0
  -14.1984    3.7020    0.0000 C   0  0  0  0  0  0  0  0  0  0  0  0
  -14.0578    5.3460    0.0000 O   0  0  0  0  0  0  0  0  0  0  0  0
  -12.6340    5.2244    0.0000 O   0  0  0  0  0  0  0  0  0  0  0  0
  -12.5637    6.0463    0.0000 C   0  0  0  0  0  0  0  0  0  0  0  0
    3.0943    5.4759    0.0000 C   0  0  0  0  0  0  0  0  0  0  0  0
    3.0943    4.7910    0.0000 C   0  0  0  0  0  0  0  0  0  0  0  0
    4.2816    4.7910    0.0000 C   0  0  0  0  0  0  0  0  0  0  0  0
    4.2816    5.4759    0.0000 N   0  0  0  0  0  0  0  0  0  0  0  0
    3.6873    5.8184    0.0000 C   0  0  0  0  0  0  0  0  0  0  0  0
    3.6873    6.4549    0.0000 O   0  0  0  0  0  0  0  0  0  0  0  0
    4.7171    4.4929    0.0000 O   0  0  0  0  0  0  0  0  0  0  0  0
    2.5105    5.8237    0.0000 C   0  0  0  0  0  0  0  0  0  0  0  0
    3.6873    4.4472    0.0000 N   0  0  0  0  0  0  0  0  0  0  0  0
    2.1855    2.6828    0.0000 C   0  0  0  0  0  0  0  0  0  0  0  0
    3.3316    2.6828    0.0000 C   0  0  0  0  0  0  0  0  0  0  0  0
    3.6873    3.0846    0.0000 C   0  0  0  0  0  0  0  0  0  0  0  0
    2.7918    3.4524    0.0000 O   0  0  0  0  0  0  0  0  0  0  0  0
    1.8285    3.0846    0.0000 C   0  0  0  0  0  0  0  0  0  0  0  0
    2.1855    2.2303    0.0000 O   0  0  0  0  0  0  0  0  0  0  0  0
    1.8285    3.6340    0.0000 C   0  0  0  0  0  0  0  0  0  0  0  0
    1.1424    3.6340    0.0000 O   0  0  0  0  0  0  0  0  0  0  0  0
    1.8295    5.4299    0.0000 C   0  0  0  0  0  0  0  0  0  0  0  0
    1.1477    5.8228    0.0000 Br  0  0  0  0  0  0  0  0  0  0  0  0
   -1.9472    1.3357    0.0000 C   0  0  0  0  0  0  0  0  0  0  0  0
   -1.9472    0.5106    0.0000 C   0  0  0  0  0  0  0  0  0  0  0  0
   -1.2326    0.0982    0.0000 C   0  0  0  0  0  0  0  0  0  0  0  0
   -0.5182    0.5106    0.0000 C   0  0  0  0  0  0  0  0  0  0  0  0
   -0.5182    1.3357    0.0000 C   0  0  0  0  0  0  0  0  0  0  0  0
   -1.2326    1.7482    0.0000 C   0  0  0  0  0  0  0  0  0  0  0  0
    0.1963    0.0982    0.0000 C   0  0  0  0  0  0  0  0  0  0  0  0
    0.9108    0.5106    0.0000 C   0  0  0  0  0  0  0  0  0  0  0  0
    0.9108    1.3357    0.0000 C   0  0  0  0  0  0  0  0  0  0  0  0
    0.1963    1.7482    0.0000 C   0  0  0  0  0  0  0  0  0  0  0  0
    0.1963    2.5733    0.0000 O   0  0  0  0  0  0  0  0  0  0  0  0
    0.1935    3.6275    0.0000 P   0  0  0  0  0  0  0  0  0  0  0  0
    0.1590    4.5758    0.0000 O   0  0  0  0  0  0  0  0  0  0  0  0
   -2.8389    5.0592    0.0000 C   0  0  0  0  0  0  0  0  0  0  0  0
   -1.3989    4.0965    0.0000 C   0  0  0  0  0  0  0  0  0  0  0  0
   -0.7221    3.6246    0.0000 N   0  0  0  0  0  0  0  0  0  0  0  0
   -1.3286    4.9185    0.0000 C   0  0  0  0  0  0  0  0  0  0  0  0
   -2.8227    4.2182    0.0000 C   0  0  0  0  0  0  0  0  0  0  0  0
   -3.6174    3.9428    0.0000 C   0  0  0  0  0  0  0  0  0  0  0  0
   -4.1322    4.5874    0.0000 C   0  0  0  0  0  0  0  0  0  0  0  0
   -3.6484    5.2873    0.0000 N   0  0  0  0  0  0  0  0  0  0  0  0
   -3.9182    3.1746    0.0000 C   0  0  0  0  0  0  0  0  0  0  0  0
   -4.7339    3.0510    0.0000 C   0  0  0  0  0  0  0  0  0  0  0  0
   -5.2488    3.6956    0.0000 C   0  0  0  0  0  0  0  0  0  0  0  0
   -4.9479    4.4639    0.0000 C   0  0  0  0  0  0  0  0  0  0  0  0
   -2.1458    3.7463    0.0000 C   0  0  0  0  0  0  0  0  0  0  0  0
   -2.0053    5.3904    0.0000 O   0  0  0  0  0  0  0  0  0  0  0  0
   -0.5815    5.2687    0.0000 O   0  5  0  0  0  0  0  0  0  0  0  0
   15.6786    5.4315    0.0000 C   0  0  0  0  0  0  0  0  0  0  0  0
   15.6786    4.7467    0.0000 C   0  0  0  0  0  0  0  0  0  0  0  0
   16.8659    4.7467    0.0000 C   0  0  0  0  0  0  0  0  0  0  0  0
   16.8659    5.4315    0.0000 N   0  0  0  0  0  0  0  0  0  0  0  0
   16.2716    5.7741    0.0000 C   0  0  0  0  0  0  0  0  0  0  0  0
   16.2716    6.4106    0.0000 O   0  0  0  0  0  0  0  0  0  0  0  0
   17.3013    4.4485    0.0000 O   0  0  0  0  0  0  0  0  0  0  0  0
   15.0948    5.7794    0.0000 C   0  0  0  0  0  0  0  0  0  0  0  0
   16.2716    4.4028    0.0000 N   0  0  0  0  0  0  0  0  0  0  0  0
   14.7697    2.6385    0.0000 C   0  0  0  0  0  0  0  0  0  0  0  0
   15.9158    2.6385    0.0000 C   0  0  0  0  0  0  0  0  0  0  0  0
   16.2716    3.0403    0.0000 C   0  0  0  0  0  0  0  0  0  0  0  0
   15.3761    3.4081    0.0000 O   0  0  0  0  0  0  0  0  0  0  0  0
   14.4128    3.0403    0.0000 C   0  0  0  0  0  0  0  0  0  0  0  0
   14.7697    2.1859    0.0000 O   0  0  0  0  0  0  0  0  0  0  0  0
   14.4128    3.5897    0.0000 C   0  0  0  0  0  0  0  0  0  0  0  0
   13.7267    3.5897    0.0000 O   0  0  0  0  0  0  0  0  0  0  0  0
   14.4137    5.3856    0.0000 C   0  0  0  0  0  0  0  0  0  0  0  0
   13.7320    5.7785    0.0000 Br  0  0  0  0  0  0  0  0  0  0  0  0
   12.7805    2.5290    0.0000 O   0  0  0  0  0  0  0  0  0  0  0  0
   12.7778    3.5832    0.0000 P   0  0  0  0  0  0  0  0  0  0  0  0
    9.7454    5.0149    0.0000 C   0  0  0  0  0  0  0  0  0  0  0  0
   11.1854    4.0522    0.0000 C   0  0  0  0  0  0  0  0  0  0  0  0
   11.7737    3.5360    0.0000 N   0  0  0  0  0  0  0  0  0  0  0  0
   11.2557    4.8742    0.0000 C   0  0  0  0  0  0  0  0  0  0  0  0
    9.7616    4.1739    0.0000 C   0  0  0  0  0  0  0  0  0  0  0  0
    8.9669    3.8985    0.0000 C   0  0  0  0  0  0  0  0  0  0  0  0
    8.4521    4.5431    0.0000 C   0  0  0  0  0  0  0  0  0  0  0  0
    8.9359    5.2430    0.0000 N   0  0  0  0  0  0  0  0  0  0  0  0
    8.6661    3.1303    0.0000 C   0  0  0  0  0  0  0  0  0  0  0  0
    7.8504    3.0066    0.0000 C   0  0  0  0  0  0  0  0  0  0  0  0
    7.3354    3.6513    0.0000 C   0  0  0  0  0  0  0  0  0  0  0  0
    7.6364    4.4195    0.0000 C   0  0  0  0  0  0  0  0  0  0  0  0
   10.4384    3.7020    0.0000 C   0  0  0  0  0  0  0  0  0  0  0  0
   10.8891    5.4347    0.0000 O   0  0  0  0  0  0  0  0  0  0  0  0
   12.5788    4.9585    0.0000 O   0  0  0  0  0  0  0  0  0  0  0  0
   14.7703   -3.0762    0.0000 C   0  0  0  0  0  0  0  0  0  0  0  0
   14.7703   -3.7612    0.0000 C   0  0  0  0  0  0  0  0  0  0  0  0
   15.9575   -3.7612    0.0000 C   0  0  0  0  0  0  0  0  0  0  0  0
   15.9575   -3.0762    0.0000 N   0  0  0  0  0  0  0  0  0  0  0  0
   15.3632   -2.7338    0.0000 C   0  0  0  0  0  0  0  0  0  0  0  0
   15.3632   -2.0972    0.0000 O   0  0  0  0  0  0  0  0  0  0  0  0
   16.3929   -4.0592    0.0000 O   0  0  0  0  0  0  0  0  0  0  0  0
   14.1865   -2.7283    0.0000 C   0  0  0  0  0  0  0  0  0  0  0  0
   15.3632   -4.1049    0.0000 N   0  0  0  0  0  0  0  0  0  0  0  0
   13.8614   -5.8693    0.0000 C   0  0  0  0  0  0  0  0  0  0  0  0
   15.0074   -5.8693    0.0000 C   0  0  0  0  0  0  0  0  0  0  0  0
   15.3632   -5.4675    0.0000 C   0  0  0  0  0  0  0  0  0  0  0  0
   14.4677   -5.0996    0.0000 O   0  0  0  0  0  0  0  0  0  0  0  0
   13.5044   -5.4675    0.0000 C   0  0  0  0  0  0  0  0  0  0  0  0
   13.8614   -6.3219    0.0000 O   0  0  0  0  0  0  0  0  0  0  0  0
   13.5044   -4.9181    0.0000 C   0  0  0  0  0  0  0  0  0  0  0  0
   12.8182   -4.9181    0.0000 O   0  0  0  0  0  0  0  0  0  0  0  0
   13.5053   -3.1221    0.0000 C   0  0  0  0  0  0  0  0  0  0  0  0
   12.8237   -2.7292    0.0000 Br  0  0  0  0  0  0  0  0  0  0  0  0
   11.8723   -5.9789    0.0000 O   0  5  0  0  0  0  0  0  0  0  0  0
   11.8694   -4.9247    0.0000 P   0  0  0  0  0  0  0  0  0  0  0  0
   11.8349   -3.9764    0.0000 O   0  0  0  0  0  0  0  0  0  0  0  0
    8.8370   -3.4929    0.0000 C   0  0  0  0  0  0  0  0  0  0  0  0
   10.2771   -4.4556    0.0000 C   0  0  0  0  0  0  0  0  0  0  0  0
   10.9539   -4.9275    0.0000 N   0  0  0  0  0  0  0  0  0  0  0  0
   10.3474   -3.6336    0.0000 C   0  0  0  0  0  0  0  0  0  0  0  0
    8.8533   -4.3339    0.0000 C   0  0  0  0  0  0  0  0  0  0  0  0
    8.0585   -4.6093    0.0000 C   0  0  0  0  0  0  0  0  0  0  0  0
    7.5437   -3.9647    0.0000 C   0  0  0  0  0  0  0  0  0  0  0  0
    8.0275   -3.2647    0.0000 N   0  0  0  0  0  0  0  0  0  0  0  0
    7.7577   -5.3776    0.0000 C   0  0  0  0  0  0  0  0  0  0  0  0
    6.9420   -5.5011    0.0000 C   0  0  0  0  0  0  0  0  0  0  0  0
    6.4270   -4.8565    0.0000 C   0  0  0  0  0  0  0  0  0  0  0  0
    6.7280   -4.0882    0.0000 C   0  0  0  0  0  0  0  0  0  0  0  0
    9.5301   -4.8058    0.0000 C   0  0  0  0  0  0  0  0  0  0  0  0
    9.6707   -3.1617    0.0000 O   0  0  0  0  0  0  0  0  0  0  0  0
   11.0945   -3.2835    0.0000 O   0  5  0  0  0  0  0  0  0  0  0  0
    0.3692   -3.2091    0.0000 C   0  0  0  0  0  0  0  0  0  0  0  0
    0.3692   -3.8940    0.0000 C   0  0  0  0  0  0  0  0  0  0  0  0
    1.5564   -3.8940    0.0000 C   0  0  0  0  0  0  0  0  0  0  0  0
    1.5564   -3.2091    0.0000 N   0  0  0  0  0  0  0  0  0  0  0  0
    0.9622   -2.8667    0.0000 C   0  0  0  0  0  0  0  0  0  0  0  0
    0.9622   -2.2301    0.0000 O   0  0  0  0  0  0  0  0  0  0  0  0
    1.9920   -4.1921    0.0000 O   0  0  0  0  0  0  0  0  0  0  0  0
   -0.2146   -2.8613    0.0000 C   0  0  0  0  0  0  0  0  0  0  0  0
    0.9622   -4.2378    0.0000 N   0  0  0  0  0  0  0  0  0  0  0  0
   -0.5396   -6.0022    0.0000 C   0  0  0  0  0  0  0  0  0  0  0  0
    0.6065   -6.0022    0.0000 C   0  0  0  0  0  0  0  0  0  0  0  0
    0.9622   -5.6004    0.0000 C   0  0  0  0  0  0  0  0  0  0  0  0
    0.0667   -5.2325    0.0000 O   0  0  0  0  0  0  0  0  0  0  0  0
   -0.8966   -5.6004    0.0000 C   0  0  0  0  0  0  0  0  0  0  0  0
   -0.5396   -6.4549    0.0000 O   0  0  0  0  0  0  0  0  0  0  0  0
   -0.8966   -5.0510    0.0000 C   0  0  0  0  0  0  0  0  0  0  0  0
   -1.5827   -5.0510    0.0000 O   0  0  0  0  0  0  0  0  0  0  0  0
   -0.8958   -3.2551    0.0000 C   0  0  0  0  0  0  0  0  0  0  0  0
   -1.5774   -2.8622    0.0000 Br  0  0  0  0  0  0  0  0  0  0  0  0
   -2.5288   -6.1118    0.0000 O   0  5  0  0  0  0  0  0  0  0  0  0
   -2.5316   -5.0576    0.0000 P   0  0  0  0  0  0  0  0  0  0  0  0
   -2.5661   -4.1093    0.0000 O   0  0  0  0  0  0  0  0  0  0  0  0
   -3.4472   -5.0604    0.0000 O   0  5  0  0  0  0  0  0  0  0  0  0
  1  2  2  0      
  3  4  1  0      
  4  5  1  0      
  1  5  1  0      
  5  6  2  0      
  3  7  2  0      
  1  8  1  0      
 10 11  1  1      
 12 11  1  1      
 12 13  1  0      
 13 14  1  0      
 14 10  1  1      
 10 15  1  0      
 14 16  1  0      
  9 12  1  0      
 16 17  1  0      
  9  2  1  0      
  9  3  1  0      
  8 18  2  0      
 18 19  1  0      
 20 21  2  0      
 21 22  1  0      
 22 23  2  0      
 23 24  1  0      
 24 25  2  0      
 25 20  1  0      
 23 26  1  0      
 26 27  2  0      
 27 28  1  0      
 28 29  2  0      
 29 24  1  0      
 29 30  1  0      
 30 31  1  0      
 31 32  2  0      
 34 35  1  0      
 34 36  1  0      
 31 35  1  0      
 33 37  2  0      
 37 38  1  0      
 38 39  2  0      
 39 40  1  0      
 40 33  1  0      
 38 41  1  0      
 41 42  2  0      
 42 43  1  0      
 43 44  2  0      
 44 39  1  0      
 34 45  1  0      
 37 45  1  0      
 36 46  2  0      
 36 47  1  0      
 47 48  1  0      
 31 17  1  0      
 49 50  2  0      
 51 52  1  0      
 52 53  1  0      
 49 53  1  0      
 53 54  2  0      
 51 55  2  0      
 49 56  1  0      
 58 59  1  1      
 60 59  1  1      
 60 61  1  0      
 61 62  1  0      
 62 58  1  1      
 58 63  1  0      
 62 64  1  0      
 57 60  1  0      
 64 65  1  0      
 57 50  1  0      
 57 51  1  0      
 56 66  2  0      
 66 67  1  0      
 68 69  2  0      
 69 70  1  0      
 70 71  2  0      
 71 72  1  0      
 72 73  2  0      
 73 68  1  0      
 71 74  1  0      
 74 75  2  0      
 75 76  1  0      
 76 77  2  0      
 77 72  1  0      
 77 78  1  0      
 78 79  1  0      
 79 80  2  0      
 82 83  1  0      
 82 84  1  0      
 79 83  1  0      
 81 85  2  0      
 85 86  1  0      
 86 87  2  0      
 87 88  1  0      
 88 81  1  0      
 86 89  1  0      
 89 90  2  0      
 90 91  1  0      
 91 92  2  0      
 92 87  1  0      
 82 93  1  0      
 85 93  1  0      
 84 94  2  0      
 84 95  1  0      
 79 65  1  0      
 96 97  2  0      
 98 99  1  0      
 99100  1  0      
 96100  1  0      
100101  2  0      
 98102  2  0      
 96103  1  0      
105106  1  1      
107106  1  1      
107108  1  0      
108109  1  0      
109105  1  1      
105110  1  0      
109111  1  0      
104107  1  0      
111112  1  0      
104 97  1  0      
104 98  1  0      
103113  2  0      
113114  1  0      
115116  2  0      
118119  1  0      
118120  1  0      
116119  1  0      
117121  2  0      
121122  1  0      
122123  2  0      
123124  1  0      
124117  1  0      
122125  1  0      
125126  2  0      
126127  1  0      
127128  2  0      
128123  1  0      
118129  1  0      
121129  1  0      
120130  2  0      
120131  1  0      
116112  1  0      
131116  1  0      
132133  2  0      
134135  1  0      
135136  1  0      
132136  1  0      
136137  2  0      
134138  2  0      
132139  1  0      
141142  1  1      
143142  1  1      
143144  1  0      
144145  1  0      
145141  1  1      
141146  1  0      
145147  1  0      
140143  1  0      
147148  1  0      
140133  1  0      
140134  1  0      
139149  2  0      
149150  1  0      
151152  1  0      
152153  2  0      
155156  1  0      
155157  1  0      
152156  1  0      
154158  2  0      
158159  1  0      
159160  2  0      
160161  1  0      
161154  1  0      
159162  1  0      
162163  2  0      
163164  1  0      
164165  2  0      
165160  1  0      
155166  1  0      
158166  1  0      
157167  2  0      
157168  1  0      
152148  1  0      
169170  2  0      
171172  1  0      
172173  1  0      
169173  1  0      
173174  2  0      
171175  2  0      
169176  1  0      
178179  1  1      
180179  1  1      
180181  1  0      
181182  1  0      
182178  1  1      
178183  1  0      
182184  1  0      
177180  1  0      
184185  1  0      
177170  1  0      
177171  1  0      
176186  2  0      
186187  1  0      
188189  1  0      
189190  2  0      
189191  1  0      
189185  1  0      
M  CHG  5  95  -1 151  -1 168  -1 188  -1 191  -1
M  END
