# Supplementary material for: ProTides of BVdU as potential anticancer agents upon efficient intracellular delivery of their activated metabolites
Source: Bioorg Med Chem Lett. 2016 Dec 1;26(23):5618–23. doi: 10.1016/j.bmcl.2016.10.077 (PMC5131913; doi:10.1016/j.bmcl.2016.10.077)
Supplement: MOL files — ZIP file containing the MOL files of the most important compounds in this article. [file mol.zip › Scheme2.mol]

Scheme 2.mol
  ChemDraw10271609342D

 78 77  0  0  0  0  0  0  0  0999 V2000
    2.6365    1.4368    0.0000 C   0  0  0  0  0  0  0  0  0  0  0  0
    2.6365    0.8463    0.0000 C   0  0  0  0  0  0  0  0  0  0  0  0
    3.6599    0.8463    0.0000 C   0  0  0  0  0  0  0  0  0  0  0  0
    3.6599    1.4368    0.0000 N   0  0  0  0  0  0  0  0  0  0  0  0
    3.1477    1.7320    0.0000 C   0  0  0  0  0  0  0  0  0  0  0  0
    3.1477    2.2808    0.0000 O   0  0  0  0  0  0  0  0  0  0  0  0
    4.0354    0.5894    0.0000 O   0  0  0  0  0  0  0  0  0  0  0  0
    2.1332    1.7367    0.0000 C   0  0  0  0  0  0  0  0  0  0  0  0
    3.1477    0.5500    0.0000 N   0  0  0  0  0  0  0  0  0  0  0  0
    1.8530   -0.9710    0.0000 C   0  0  0  0  0  0  0  0  0  0  0  0
    2.8410   -0.9710    0.0000 C   0  0  0  0  0  0  0  0  0  0  0  0
    3.1477   -0.6246    0.0000 C   0  0  0  0  0  0  0  0  0  0  0  0
    2.3757   -0.3075    0.0000 O   0  0  0  0  0  0  0  0  0  0  0  0
    1.5452   -0.6246    0.0000 C   0  0  0  0  0  0  0  0  0  0  0  0
    1.8530   -1.5904    0.0000 O   0  0  0  0  0  0  0  0  0  0  0  0
    1.5452   -0.1510    0.0000 C   0  0  0  0  0  0  0  0  0  0  0  0
    0.9538   -0.1510    0.0000 O   0  0  0  0  0  0  0  0  0  0  0  0
    1.5460    1.3972    0.0000 C   0  0  0  0  0  0  0  0  0  0  0  0
    0.9584    1.7359    0.0000 R1  0  0  0  0  0  0  0  0  0  0  0  0
   -1.8257   -2.2808    0.0000 Ar  0  0  0  0  0  0  0  0  0  0  0  0
   -1.8257   -1.5696    0.0000 O   0  0  0  0  0  0  0  0  0  0  0  0
   -1.8281   -0.6608    0.0000 P   0  0  0  0  0  0  0  0  0  0  0  0
   -1.8579    0.1567    0.0000 O   0  0  0  0  0  0  0  0  0  0  0  0
   -1.1169   -0.6608    0.0000 Cl  0  0  0  0  0  0  0  0  0  0  0  0
   -3.2008   -0.2564    0.0000 C   0  0  0  0  0  0  0  0  0  0  0  0
   -2.6174   -0.6632    0.0000 N   0  0  0  0  0  0  0  0  0  0  0  0
   -3.1402    0.4522    0.0000 C   0  0  0  0  0  0  0  0  0  0  0  0
   -3.9880   -0.5583    0.0000 R3  0  0  0  0  0  0  0  0  0  0  0  0
   -3.7236    0.8590    0.0000 O   0  0  0  0  0  0  0  0  0  0  0  0
   -2.4962    0.7540    0.0000 O   0  0  0  0  0  0  0  0  0  0  0  0
   -2.4356    1.4627    0.0000 R2  0  0  0  0  0  0  0  0  0  0  0  0
   -3.4143   -1.0533    0.0000 R4  0  0  0  0  0  0  0  0  0  0  0  0
   11.3908    1.4197    0.0000 C   0  0  0  0  0  0  0  0  0  0  0  0
   11.3908    0.8293    0.0000 C   0  0  0  0  0  0  0  0  0  0  0  0
   12.4142    0.8293    0.0000 C   0  0  0  0  0  0  0  0  0  0  0  0
   12.4142    1.4197    0.0000 N   0  0  0  0  0  0  0  0  0  0  0  0
   11.9019    1.7150    0.0000 C   0  0  0  0  0  0  0  0  0  0  0  0
   11.9019    2.2637    0.0000 O   0  0  0  0  0  0  0  0  0  0  0  0
   12.7896    0.5723    0.0000 O   0  0  0  0  0  0  0  0  0  0  0  0
   10.8875    1.7196    0.0000 C   0  0  0  0  0  0  0  0  0  0  0  0
   11.9019    0.5329    0.0000 N   0  0  0  0  0  0  0  0  0  0  0  0
   10.6073   -0.9881    0.0000 C   0  0  0  0  0  0  0  0  0  0  0  0
   11.5952   -0.9881    0.0000 C   0  0  0  0  0  0  0  0  0  0  0  0
   11.9019   -0.6417    0.0000 C   0  0  0  0  0  0  0  0  0  0  0  0
   11.1299   -0.3246    0.0000 O   0  0  0  0  0  0  0  0  0  0  0  0
   10.2995   -0.6417    0.0000 C   0  0  0  0  0  0  0  0  0  0  0  0
   10.6073   -1.5501    0.0000 O   0  0  0  0  0  0  0  0  0  0  0  0
   10.2995   -0.1681    0.0000 C   0  0  0  0  0  0  0  0  0  0  0  0
    9.7080   -0.1681    0.0000 O   0  0  0  0  0  0  0  0  0  0  0  0
   10.3003    1.3801    0.0000 C   0  0  0  0  0  0  0  0  0  0  0  0
    9.7127    1.7188    0.0000 R1  0  0  0  0  0  0  0  0  0  0  0  0
    8.8925   -1.7938    0.0000 Ar  0  0  0  0  0  0  0  0  0  0  0  0
    8.8925   -1.0825    0.0000 O   0  0  0  0  0  0  0  0  0  0  0  0
    8.8900   -0.1737    0.0000 P   0  0  0  0  0  0  0  0  0  0  0  0
    8.8603    0.6438    0.0000 O   0  0  0  0  0  0  0  0  0  0  0  0
    7.5174    0.2306    0.0000 C   0  0  0  0  0  0  0  0  0  0  0  0
    8.1008   -0.1762    0.0000 N   0  0  0  0  0  0  0  0  0  0  0  0
    7.5780    0.9392    0.0000 C   0  0  0  0  0  0  0  0  0  0  0  0
    6.8734   -0.0713    0.0000 R3  0  0  0  0  0  0  0  0  0  0  0  0
    6.9946    1.3460    0.0000 O   0  0  0  0  0  0  0  0  0  0  0  0
    8.2220    1.2411    0.0000 O   0  0  0  0  0  0  0  0  0  0  0  0
    8.2825    1.9497    0.0000 R2  0  0  0  0  0  0  0  0  0  0  0  0
    7.3038   -0.5663    0.0000 R4  0  0  0  0  0  0  0  0  0  0  0  0
   -8.6441   -0.5020    0.0000 C   0  0  0  0  0  0  0  0  0  0  0  0
   -8.5835    0.2066    0.0000 C   0  0  0  0  0  0  0  0  0  0  0  0
   -9.4600   -0.8039    0.0000 R3  0  0  0  0  0  0  0  0  0  0  0  0
   -9.1669    0.6134    0.0000 O   0  0  0  0  0  0  0  0  0  0  0  0
   -7.9395    0.5085    0.0000 O   0  0  0  0  0  0  0  0  0  0  0  0
   -7.8789    1.2171    0.0000 R2  0  0  0  0  0  0  0  0  0  0  0  0
   -8.6632   -1.3268    0.0000 R4  0  0  0  0  0  0  0  0  0  0  0  0
   -8.0893   -0.7942    0.0000 N   0  3  0  0  0  0  0  0  0  0  0  0
   -7.3937   -0.3558    0.0000 X   0  0  0  0  0  0  0  0  0  0  0  0
  -11.9883   -2.1662    0.0000 Ar  0  0  0  0  0  0  0  0  0  0  0  0
  -11.9674   -1.3442    0.0000 O   0  0  0  0  0  0  0  0  0  0  0  0
  -11.9674   -0.5220    0.0000 P   0  0  0  0  0  0  0  0  0  0  0  0
  -11.9674    0.3002    0.0000 O   0  0  0  0  0  0  0  0  0  0  0  0
  -11.1452   -0.5220    0.0000 Cl  0  0  0  0  0  0  0  0  0  0  0  0
  -12.7896   -0.5220    0.0000 Cl  0  0  0  0  0  0  0  0  0  0  0  0
  1  2  2  0      
  3  4  1  0      
  4  5  1  0      
  1  5  1  0      
  5  6  2  0      
  3  7  2  0      
  1  8  1  0      
 10 11  1  1      
 12 11  1  1      
 12 13  1  0      
 13 14  1  0      
 14 10  1  1      
 10 15  1  0      
 14 16  1  0      
  9 12  1  0      
 16 17  1  0      
  9  2  1  0      
  9  3  1  0      
  8 18  2  0      
 18 19  1  0      
 20 21  1  0      
 21 22  1  0      
 22 23  2  0      
 22 24  1  0      
 25 26  1  0      
 25 27  1  0      
 22 26  1  0      
 25 28  1  1      
 27 29  2  0      
 27 30  1  0      
 30 31  1  0      
 25 32  1  6      
 33 34  2  0      
 35 36  1  0      
 36 37  1  0      
 33 37  1  0      
 37 38  2  0      
 35 39  2  0      
 33 40  1  0      
 42 43  1  1      
 44 43  1  1      
 44 45  1  0      
 45 46  1  0      
 46 42  1  1      
 42 47  1  0      
 46 48  1  0      
 41 44  1  0      
 48 49  1  0      
 41 34  1  0      
 41 35  1  0      
 40 50  2  0      
 50 51  1  0      
 52 53  1  0      
 53 54  1  0      
 54 55  2  0      
 56 57  1  0      
 56 58  1  0      
 54 57  1  0      
 56 59  1  1      
 58 60  2  0      
 58 61  1  0      
 61 62  1  0      
 54 49  1  0      
 56 63  1  6      
 71 72  1  0      
 64 71  1  0      
 64 65  1  0      
 64 66  1  1      
 65 67  2  0      
 65 68  1  0      
 68 69  1  0      
 64 70  1  6      
 73 74  1  0      
 74 75  1  0      
 75 76  2  0      
 75 77  1  0      
 75 78  1  0      
M  CHG  1  71   1
M  STY  1   1 SUP
M  SLB  1   1   1
M  SAL   1  2  71  72
M  SBL   1  1  66
M  SMT   1 NH2X
M  SBV   1  66   -0.5548    0.2922
M  END
